# Supplementary material for: A new species of Rhytidognathus (Carabidae, Migadopini) from Argentina
Source: Zookeys. 2012 Nov 30;(247):45–60. doi: 10.3897/zookeys.247.3303 (PMC3520139; doi:10.3897/zookeys.247.3303)
Supplement: XML Treatment for Rhytidognathus [file zookeys.247.3303-treatment1.xml]

<!DOCTYPE tp:taxon-treatment
  PUBLIC "-//TaxonX//DTD Taxonomic Treatment Publishing DTD v0 20100105//EN" "tax-treatment-NSO.dtd">
<tp:taxon-treatment xmlns:tp="http://www.plazi.org/taxpub"><tp:treatment-meta><mixed-citation publication-type="journal"><person-group><name><surname>Roig-Juñent</surname><given-names>Sergio</given-names></name><name><surname>Rouaux</surname><given-names>Julia</given-names></name></person-group><article-title>A new species of 
                    <italic>Rhytidognathus</italic> (Carabidae, Migadopini) from Argentina
                </article-title><source>Zookeys</source><day>30</day><month>11</month><year>2012</year><volume>2012</volume><issue>247</issue><fpage>45</fpage><lpage>60</lpage><pub-id pub-id-type="doi">10.3897/zookeys.247.3303</pub-id></mixed-citation></tp:treatment-meta><tp:nomenclature><tp:taxon-name>
                        <tp:taxon-name-part taxon-name-part-type="genus">Rhytidognathus</tp:taxon-name-part>
                    <object-id xmlns:xlink="http://www.w3.org/1999/xlink" xlink:type="simple">http://species-id.net/wiki/Rhytidognathus</object-id>
								</tp:taxon-name><tp:taxon-authority>Chaudoir, 1861</tp:taxon-authority></tp:nomenclature><tp:treatment-sec sec-type="Type species"><title>Type species.</title><p><italic><tp:taxon-name>Nebria ovalis</tp:taxon-name></italic> Dejean, 1831, by monotypy.
                    </p></tp:treatment-sec><tp:treatment-sec sec-type="Redescription"><title>Redescription.</title><p><italic>Habitus</italic>.Body shape rounded, depressed (<xref ref-type="fig" rid="F1">Fig. 1</xref>)
                    </p><p><italic>Head</italic>.Labrum short, transverse, bilobate at anterior margin; clypeus with two subparallel lateral sulci slightly developed, projected at the base of the frons (<xref ref-type="fig" rid="F2">Figs 2, 5</xref>); mentum and submentum not fused, mentum with four setae, two lateral to the tooth, and two at the base; mentum-tooth bifid; glossa with a central carina, with two apical setae; glossa with two setae, paraglossae rounded, not projected; galea biarticulate, distal article as long as anterior one; mandibles with several dorsal transverse sulci; last maxillary and labial palpomeres long and truncate at apex; antennomeres three times as long as wide; antennae long, reaching the base of the elytra (<xref ref-type="fig" rid="F2">Fig. 5</xref>); antennomeres fusiform, pubescent from the fifth antennomere (<xref ref-type="fig" rid="F3">Fig. 8</xref>).
                    </p><p><italic>Prothorax</italic>.Pronotum wide, wider than head, with anterior angles projected forward (<xref ref-type="fig" rid="F2">Figs 2, 5</xref>); median line slightly delimited; base of pronotum with strong punctures (<xref ref-type="fig" rid="F2">Figs 2, 5</xref>); pronotum without setae on lateral margin; lateral margin rounded, without sinuosity, base bisinuate; prosternal apophysis with a longitudinal sulcus at apex, and a small protuberance or carina; prosternal apophysis projected posteriorly, but short, not touching the mesosternum, border of apophysis straight (<xref ref-type="fig" rid="F2">Fig. 3</xref>) or concave (<xref ref-type="fig" rid="F2">Fig. 6</xref>).
                    </p><p><italic>Pterothorax</italic>:mesoepisternum with deep punctures (<xref ref-type="fig" rid="F3">Fig. 9</xref>); metaepisternum with a row of punctures and two apical sulci (<xref ref-type="fig" rid="F3">Fig. 9</xref>); elytra twice as wide as than pronotum, without shoulders (<xref ref-type="fig" rid="F2">Figs 4, 7</xref>), with borders rounded, elytra increasing in width to the apex, the widest part on apical third (<xref ref-type="fig" rid="F1">Fig. 1</xref>); elytral epipleura more than twice wider at base than at apex, decreasing in width from base to apex; scutellar stria complete; striae with punctures, deep on the basal third, shallower on the second third and on apical <!--PageBreak-->third imperceptible, striae well delimited and deep all along their length (<xref ref-type="fig" rid="F2">Fig. 4</xref>); setae only on ninth interval, with six or seven setae. Apterous.
                    </p><p><italic>Legs</italic>. Protarsomeres 1-4 and mesotarsomeres 1-3 of male with adhesive setae, wider than in females. Protrochanters with one seta present. Protarsomeres 2 and 3 of male wider than long; metatarsomeres long.
                    </p><p><italic>Abdominal sterna</italic>.Sterna III-V constituting more than two thirds of the length of abdomen; sulcus of separation of sterna III-IV and IV-V not reaching the center; female sterna VIII without apical sulcus, with two apical setae. Sternite III and IV with deep basal punctures.<!--PageBreak--><!--PageBreak--><!--PageBreak-->
                    </p></tp:treatment-sec><tp:treatment-sec sec-type="Comparative notes"><title>Comparative notes.</title><p>The genus <italic><tp:taxon-name>Rhytidognathus</tp:taxon-name></italic> shares with <italic><tp:taxon-name>Pseudomigadops</tp:taxon-name></italic> Jeannelthe characteristic of having the elytral striae punctured and differs from it by having the articles of maxillary and labial palpi elongated and thin, as well as by having the mandibles carined dorsally. This last character is exclusive to the genus within the tribe.
                    </p><sec sec-type="Key for differentiating the species of Rhytidognathus"><title>Key for differentiating the species of <italic><tp:taxon-name>Rhytidognathus</tp:taxon-name></italic>
                        </title><table-wrap content-type="key" position="anchor" orientation="portrait"><table><tbody><tr><td rowspan="1" colspan="1">1</td><td rowspan="1" colspan="1">Elytra oval, completely black; labrum black; elytral striae deep, interstriae convex (<xref ref-type="fig" rid="F2">Fig. 4</xref>); superior border of eyes straight; prosternum with a median apical prolongation that projects dorsally (<xref ref-type="fig" rid="F2">Fig. 3</xref>)
                                        </td><td rowspan="1" colspan="1"> <italic><tp:taxon-name>Rhytidognathus ovalis</tp:taxon-name></italic>
                                        </td></tr><tr><td rowspan="1" colspan="1">–</td><td rowspan="1" colspan="1">Elytra more rounded, with interstria 8 reddish; eytral striae marked but not deep, interstriae flat (<xref ref-type="fig" rid="F2">Fig. 7</xref>); labrum with lateral borders yellowish; upper border of eye rounded (<xref ref-type="fig" rid="F3">Fig. 8</xref>); prosternum with a slight swelling in the apical region (<xref ref-type="fig" rid="F2">Fig. 6</xref>)
                                        </td><td rowspan="1" colspan="1"><italic><tp:taxon-name>Rhytidognathus platensis</tp:taxon-name></italic>
                                        </td></tr></tbody></table></table-wrap></sec></tp:treatment-sec><tp:treatment-sec><!--Section generated to contain objects referenced in tp:taxon-treatment.--><fig id="F1" position="float" orientation="portrait"><label>Figure 1.</label><caption><p>Dorsal aspect of male <italic><tp:taxon-name>Rhytidognathus platensis</tp:taxon-name></italic> (Scale = 5 mm).</p></caption><graphic xmlns:xlink="http://www.w3.org/1999/xlink" xlink:href="ZooKeys-247-045-g001.jpg" position="float" orientation="portrait" xlink:type="simple"/></fig><fig id="F2" position="float" orientation="portrait"><label>Figures 2–7.</label><caption><p><italic><tp:taxon-name>Rhytidognathus ovalis</tp:taxon-name></italic>: <bold>2</bold> Head and pronotum, dorsal view (Scale = 1 mm) <bold>3</bold> Lateral view of prosternal apophysis (Scale = 1 mm) <bold>4</bold> Dorsal view of elytra <bold>5</bold> Head and pronotum, dorsal view (Scale = 1 mm) <bold>6</bold> Lateral view of prosternal apophysis (Scale = 1 mm) <bold>7</bold> Dorsal view of elytra.</p></caption><graphic xmlns:xlink="http://www.w3.org/1999/xlink" xlink:href="ZooKeys-247-045-g002.jpg" position="float" orientation="portrait" xlink:type="simple"/></fig><fig id="F3" position="float" orientation="portrait"><label>Figures 8–9.</label><caption><p><italic><tp:taxon-name>Rhytidognathus platensis</tp:taxon-name></italic>: <bold>8</bold> Lateral view of head showing the eyes (Scale = 1 mm) <bold>9</bold> Lateral view of meso-metathorax and abdomen (Scale = 5 mm).</p></caption><graphic xmlns:xlink="http://www.w3.org/1999/xlink" xlink:href="ZooKeys-247-045-g003.jpg" position="float" orientation="portrait" xlink:type="simple"/></fig></tp:treatment-sec></tp:taxon-treatment>
