# Supplementary material for: A new species of Rhytidognathus (Carabidae, Migadopini) from Argentina
Source: Zookeys. 2012 Nov 30;(247):45–60. doi: 10.3897/zookeys.247.3303 (PMC3520139; doi:10.3897/zookeys.247.3303)
Supplement: XML Treatment for Rhytidognathus ovalis [file zookeys.247.3303-treatment2.xml]

<!DOCTYPE tp:taxon-treatment
  PUBLIC "-//TaxonX//DTD Taxonomic Treatment Publishing DTD v0 20100105//EN" "tax-treatment-NSO.dtd">
<tp:taxon-treatment xmlns:tp="http://www.plazi.org/taxpub"><tp:treatment-meta><mixed-citation publication-type="journal"><person-group><name><surname>Roig-Juñent</surname><given-names>Sergio</given-names></name><name><surname>Rouaux</surname><given-names>Julia</given-names></name></person-group><article-title>A new species of 
                    <italic>Rhytidognathus</italic> (Carabidae, Migadopini) from Argentina
                </article-title><source>Zookeys</source><day>30</day><month>11</month><year>2012</year><volume>2012</volume><issue>247</issue><fpage>45</fpage><lpage>60</lpage><pub-id pub-id-type="doi">10.3897/zookeys.247.3303</pub-id></mixed-citation></tp:treatment-meta><tp:nomenclature><tp:taxon-name>
                        <tp:taxon-name-part taxon-name-part-type="genus">Rhytidognathus</tp:taxon-name-part>
                        <tp:taxon-name-part taxon-name-part-type="species">ovalis</tp:taxon-name-part>
                    <object-id xmlns:xlink="http://www.w3.org/1999/xlink" xlink:type="simple">http://species-id.net/wiki/Rhytidognathus_ovalis</object-id>
								</tp:taxon-name><tp:taxon-authority>(Dejean, 1831)</tp:taxon-authority><tp:nomenclature-citation-list><tp:nomenclature-citation><tp:taxon-name>Nebria ovalis</tp:taxon-name><comment> Dejean, 1831: 581.</comment></tp:nomenclature-citation><tp:nomenclature-citation><tp:taxon-name>Rhytidognathus ovalis</tp:taxon-name><comment>: <xref ref-type="bibr" rid="B7">Chaudoir 1861</xref>.</comment></tp:nomenclature-citation></tp:nomenclature-citation-list></tp:nomenclature><tp:treatment-sec sec-type="Material"><title>Material.</title><p>Male and female,Cerro Colorado Uruguay, Florida(MLP); male Banda Oriental (IADIZA).</p></tp:treatment-sec><tp:treatment-sec sec-type="Diagnosis"><title>Diagnosis. </title><p>Head with deep punctures in front, as well as at the base and apex of pronotum; elytra black, concolor; labrum concolor; legs black or dark red, tarsi reddish; apex of median lobe rounded.</p></tp:treatment-sec><tp:treatment-sec sec-type="Description"><title>Description.</title><p>Body shape oval. Length: 12–13 mm; coloration: black; with antennae light colored, reddish, and legs testaceous or dark reddish. Elytra black, concolor.</p><p><italic>Head</italic>.Head with deep punctures in front, eyes slightly protruding, sub-quadrangular. Maxillary palpi black or dark red.
                    </p><p><italic>Prothorax</italic>. Wider than long, maximum width at middle (<xref ref-type="fig" rid="F2">Fig. 2</xref>); dorsal surface with deep punctures at base and apex (<xref ref-type="fig" rid="F2">Fig. 2</xref>); lateral margins narrow, curved; central longitudinal sulcus slightly developed; posterior transverse foveae impressed, with deep punctures (<xref ref-type="fig" rid="F2">Fig. 2</xref>); prosternum with punctures; prosternal apophysis prolonged into a carina, which extends straight toward the dorsal region (<xref ref-type="fig" rid="F2">Fig. 3</xref>).
                    </p><p><italic>Pterothorax</italic>:Elytra. Humeral angles rounded (<xref ref-type="fig" rid="F2">Fig. 4</xref>); striae well impressed, and deeply foveate on basal third (<xref ref-type="fig" rid="F2">Fig. 4</xref>), being less marked toward the apex; six to seven setae only in the ninth interval.
                    </p><p><italic>Male genitalia</italic>(<xref ref-type="fig" rid="F4">Figs 10–12</xref>). Median lobe wide, with apex rounded (<xref ref-type="fig" rid="F4">Figs 10-12</xref>), apical orifice small, opening laterally to the right with a sclerified plate. Basal orifice wide, closed dorsally (<xref ref-type="fig" rid="F4">Fig. 10</xref>), without basal keel. Left paramere wide with apex round<!--PageBreak--><!--PageBreak-->ed (<xref ref-type="fig" rid="F4">Fig. 11</xref>), with setae on apical third (<xref ref-type="fig" rid="F4">Fig. 11</xref>). Right paramere straight and thin, the same width all along its length, with several setae from middle to apex (<xref ref-type="fig" rid="F4">Fig. 11</xref>).
                    </p><p><italic>Female genital track</italic>(<xref ref-type="fig" rid="F4">Fig. 13</xref>). With gonopod VIII small. Gonopod IX dimerous, the base with two sclerified plates, the apex small and without setae, with subapical setose organ (<xref ref-type="fig" rid="F4">Fig. 13</xref>). Bursa copulatrix big, without accessory glands. Spermatheca on the base of oviduct, digitiform. Bursa copulatrix with a well developed sclerite.
                    </p><p><italic>Intraspecific variation</italic>. <xref ref-type="bibr" rid="B10">Jeannel (1938)</xref> found some intraspecific variation in the intensity of basal punctures of the pronotum and also in the coloration of the legs.
                    </p></tp:treatment-sec><tp:treatment-sec sec-type="Distribution"><title>Distribution.</title><p>Uruguay: Montevideo: Montevideo (<xref ref-type="bibr" rid="B7">Chaudoir 1861</xref>). Florida: Cerro Colorado (MLP).
                    </p><fig id="F1" position="float" orientation="portrait"><label>Figure 1.</label><caption><p>Dorsal aspect of male <italic><tp:taxon-name>Rhytidognathus platensis</tp:taxon-name></italic> (Scale = 5 mm).</p></caption><graphic xmlns:xlink="http://www.w3.org/1999/xlink" xlink:href="ZooKeys-247-045-g001.jpg" position="float" orientation="portrait" xlink:type="simple"/></fig><fig id="F2" position="float" orientation="portrait"><label>Figures 2–7.</label><caption><p><italic><tp:taxon-name>Rhytidognathus ovalis</tp:taxon-name></italic>: <bold>2</bold> Head and pronotum, dorsal view (Scale = 1 mm) <bold>3</bold> Lateral view of prosternal apophysis (Scale = 1 mm) <bold>4</bold> Dorsal view of elytra <bold>5</bold> Head and pronotum, dorsal view (Scale = 1 mm) <bold>6</bold> Lateral view of prosternal apophysis (Scale = 1 mm) <bold>7</bold> Dorsal view of elytra.</p></caption><graphic xmlns:xlink="http://www.w3.org/1999/xlink" xlink:href="ZooKeys-247-045-g002.jpg" position="float" orientation="portrait" xlink:type="simple"/></fig><fig id="F3" position="float" orientation="portrait"><label>Figures 8–9.</label><caption><p><italic><tp:taxon-name>Rhytidognathus platensis</tp:taxon-name></italic>: <bold>8</bold> Lateral view of head showing the eyes (Scale = 1 mm) <bold>9</bold> Lateral view of meso-metathorax and abdomen (Scale = 5 mm).</p></caption><graphic xmlns:xlink="http://www.w3.org/1999/xlink" xlink:href="ZooKeys-247-045-g003.jpg" position="float" orientation="portrait" xlink:type="simple"/></fig></tp:treatment-sec><tp:treatment-sec><!--Section generated to contain objects referenced in tp:taxon-treatment.--><fig id="F4" position="float" orientation="portrait"><label>Figures 10–18.</label><caption><p><italic><tp:taxon-name>Rhytidognathus ovalis</tp:taxon-name></italic>. <bold>10</bold> Median lobe and left paramere <bold>11</bold> Right paramere <bold>12</bold> Median lobe, right view <bold>13</bold> Female genital track, ventral view. <italic><tp:taxon-name>Rhytidognathus platensis</tp:taxon-name></italic>. <bold>14</bold> Median lobe, left view <bold>15</bold> Median lobe, right view <bold>16</bold> Apex of median lobe <bold>17</bold> parameres <bold>18</bold> female genital track, ventral view. Scale 1 mm.</p></caption><graphic xmlns:xlink="http://www.w3.org/1999/xlink" xlink:href="ZooKeys-247-045-g004.jpg" position="float" orientation="portrait" xlink:type="simple"/></fig></tp:treatment-sec><ref-list><ref id="B7"><mixed-citation xmlns:xlink="http://www.w3.org/1999/xlink" xlink:type="simple"><person-group><name name-style="western"><surname>Chaudoir</surname><given-names>N de</given-names></name></person-group> (<year>1861</year>)<article-title> Materiaux pour servir a l’etude des Cicindeletes et des carabiques.</article-title><source>Bulletin Societé Imperial des Naturaliste de Moscou </source><volume>34</volume>: <fpage>491</fpage>-<lpage>576</lpage>.</mixed-citation></ref><ref id="B10"><mixed-citation xmlns:xlink="http://www.w3.org/1999/xlink" xlink:type="simple"><person-group><name name-style="western"><surname>Jeannel</surname><given-names>R</given-names></name></person-group> (<year>1938</year>)<article-title> Les Migadopides (Coleoptera, Adephaga), une lignee subantarctique.</article-title><source>Revue Française d´ Entomologie </source><volume>5</volume> (<issue>1</issue>): <fpage>1</fpage>-<lpage>55</lpage>.</mixed-citation></ref></ref-list></tp:taxon-treatment>
