# Supplementary material for: A new species of Rhytidognathus (Carabidae, Migadopini) from Argentina
Source: Zookeys. 2012 Nov 30;(247):45–60. doi: 10.3897/zookeys.247.3303 (PMC3520139; doi:10.3897/zookeys.247.3303)
Supplement: XML Treatment for Rhytidognathus platensis [file zookeys.247.3303-treatment3.xml]

<!DOCTYPE tp:taxon-treatment
  PUBLIC "-//TaxonX//DTD Taxonomic Treatment Publishing DTD v0 20100105//EN" "tax-treatment-NSO.dtd">
<tp:taxon-treatment xmlns:tp="http://www.plazi.org/taxpub"><tp:treatment-meta><mixed-citation publication-type="journal"><person-group><name><surname>Roig-Juñent</surname><given-names>Sergio</given-names></name><name><surname>Rouaux</surname><given-names>Julia</given-names></name></person-group><article-title>A new species of 
                    <italic>Rhytidognathus</italic> (Carabidae, Migadopini) from Argentina
                </article-title><source>Zookeys</source><day>30</day><month>11</month><year>2012</year><volume>2012</volume><issue>247</issue><fpage>45</fpage><lpage>60</lpage><pub-id pub-id-type="doi">10.3897/zookeys.247.3303</pub-id></mixed-citation></tp:treatment-meta><tp:nomenclature><tp:taxon-name>
                        <tp:taxon-name-part taxon-name-part-type="genus">Rhytidognathus</tp:taxon-name-part>
                        <tp:taxon-name-part taxon-name-part-type="species">platensis</tp:taxon-name-part>
                    <object-id xmlns:xlink="http://www.w3.org/1999/xlink" xlink:type="simple">urn:lsid:zoobank.org:act:89A5BF3B-FB4B-4B75-95DA-D86FD0F667C8</object-id>
								<object-id xmlns:xlink="http://www.w3.org/1999/xlink" xlink:type="simple">http://species-id.net/wiki/Rhytidognathus_platensis</object-id>
								</tp:taxon-name><tp:taxon-status xmlns:xlink="http://www.w3.org/1999/xlink" xlink:type="simple">sp. n.</tp:taxon-status></tp:nomenclature><tp:treatment-sec sec-type="Type material"><title>Type material.</title><p>Holotype: male, Argentina: Buenos Aires, Los Olmos (MLP); Paratypes, same date, one male two females (MELP, IADIZA); Entre Ríos(MACN), one female.</p></tp:treatment-sec><tp:treatment-sec sec-type="Diagnosis"><title>Diagnosis. </title><p>Head with small punctures, on the borders; elytra black with interstria 8 reddish; labrum with the borders yellowish; interstriae flat; apex of median lobe sub-quadrangular.</p></tp:treatment-sec><tp:treatment-sec sec-type="Description"><title>Description.</title><p>Habitus as in <xref ref-type="fig" rid="F1">Fig. 1</xref>. Length: 10.3 mm. Coloration: black; with antennae light colored, reddish, and legs testaceous, dark reddish. Labrum with borders yellowish; elytra black with interstria 8 reddish.
                    </p><p><italic>Head</italic>. Head with small punctures in front; eyes slightly protruding, rounded (<xref ref-type="fig" rid="F3">Fig. 8</xref>). Maxillary palpi black or dark red.
                    </p><p><italic>Prothorax</italic>. Wider than long, maximum width at middle (<xref ref-type="fig" rid="F2">Fig. 5</xref>); dorsal surface with punctures on the base (<xref ref-type="fig" rid="F1">Figs 1</xref>, <xref ref-type="fig" rid="F2">5</xref>), apex with small or no punctures. Lateral margins narrow, curved; central longitudinal sulcus slightly developed; posterior transverse foveae slightly impressed. Posterior angles rounded. Prosternum without punctures or one or two on the apex. Prosternal projections not marginate, with a small apical tubercle, sinuate dorsally (<xref ref-type="fig" rid="F2">Figs 6</xref>, <xref ref-type="fig" rid="F3">9</xref>).
                    </p><p><italic>Metathorax</italic>.Elytra with humeral angles rounded (<xref ref-type="fig" rid="F2">Fig. 7</xref>); striae on basal third well impressed, and foveate, less impressed at apex. Ninth interval with six setae; elytral interval flat.
                    </p><p><italic>Male genitalia</italic>(<xref ref-type="fig" rid="F4">Figs 14–17</xref>). Median lobe wide, with apex sub-quadrangular (<xref ref-type="fig" rid="F4">Figs 14-16</xref>), apical orifice big, open dorsally and straight; basal orifice wide, closed dorsally (<xref ref-type="fig" rid="F4">Fig. 14</xref>), without basal keel. Left paramere wide with apex rounded (<xref ref-type="fig" rid="F4">Fig. 16</xref>), setae on apical third (<xref ref-type="fig" rid="F4">Fig. 16</xref>). Right paramere thin, constricted in the middle, with setae from middle to apex (<xref ref-type="fig" rid="F4">Fig. 16</xref>).
                    </p><p><italic>Female genital track</italic>(<xref ref-type="fig" rid="F4">Fig. 18</xref>). With gonopod VIII small. Gonopod IX dimerous, the base with two sclerites, the apex small without setae, with apical setose organ (<xref ref-type="fig" rid="F4">Fig. 18</xref>). Bursa copulatrix large, without accessory glands. Spermatheca on the base of oviduct, digitiform. Bursa copulatrix with a large sclerite<!--PageBreak-->.
                    </p></tp:treatment-sec><tp:treatment-sec sec-type="Etymology"><title>Etymology. </title><p>The name of the new species is related to the area where it was collected, La Plata district, near the La Plata river in Buenos Aires Province, Argentina.</p></tp:treatment-sec><tp:treatment-sec sec-type="Taxonomic considerations"><title>Taxonomic considerations.</title><p><xref ref-type="bibr" rid="B24">Tremoleras (1931)</xref> cited <italic><tp:taxon-name>Rhytidognathus ovalis</tp:taxon-name></italic> for Argentina. Tremoleras` specimen was held in his collection and now we can not find it. The description by <xref ref-type="bibr" rid="B24">Tremoleras (1931)</xref> does not allow a clear identification of this material. <xref ref-type="bibr" rid="B20">Roig-Juñent (2004)</xref> cited also <italic><tp:taxon-name>Rhytidognathus ovalis</tp:taxon-name></italic> for Entre Ríos province (Argentina), based on a female. In the presentcontribution, this female specimen is now considered as being <italic><tp:taxon-name>Rhythidognathus platensis</tp:taxon-name></italic>. Taking into account that <italic><tp:taxon-name>Rhythidognathus platensis</tp:taxon-name></italic> is distributed along the western shore of the La Plata river, we considered it more likely that Tremoleras` specimen belongs to the new species, <italic><tp:taxon-name>Rhythidognathus platensis</tp:taxon-name></italic>, and not to <italic><tp:taxon-name>Rhythidognathus ovalis</tp:taxon-name></italic>.
                    </p></tp:treatment-sec><tp:treatment-sec sec-type="Distribution"><title>Distribution.</title><p>Argentina: <italic>Buenos Aires</italic>: San Isidro(<xref ref-type="bibr" rid="B24">Tremoleras 1931</xref>); Los Olmos (La Plata); <italic>Entre Ríos</italic>.
                    </p></tp:treatment-sec><tp:treatment-sec sec-type="Habitat"><title>Habitat.</title><p>The new material was collected in the locality of Lisandro Olmos (La Plata, Buenos Aires) at “La Nueva Era” farm (<named-content xmlns:xlink="http://www.w3.org/1999/xlink" content-type="dwc:verbatimCoordinates" xlink:type="simple">35°01'18"S, 58°02'07"W</named-content>) (<xref ref-type="fig" rid="F5">Fig. 20</xref>), devoted to horticultural production under organic management (<xref ref-type="fig" rid="F6">Fig. 21</xref>). The area has elevations of about 30 m, with soils derived from the Buenos Aires belt corresponding to grassland soils. It is surrounded by horticultural crops grown under cover and in the open, primarily tomato, pepper, leafy vegetables, celery, eggplant and small plots of corn, among others. Cut flower production in greenhouse conditions is also important in this area.
                    </p><p>Samples were collected by pitfall traps set up in a 2000 m<sup>2</sup>-area cultivated with lettuce (<italic><tp:taxon-name>Lactuca sativa</tp:taxon-name></italic>), onion (<italic><tp:taxon-name>Allium cepa</tp:taxon-name></italic>), radish (<italic><tp:taxon-name>Raphanus sativus</tp:taxon-name></italic>), rocket (<italic><tp:taxon-name>Diplotaxis</tp:taxon-name></italic> sp.), cabbage (<italic><tp:taxon-name>Brassica oleracea)</tp:taxon-name></italic> and different types of weeds. This habitat has no native vegetation. Probably <italic><tp:taxon-name>Rhytidognathus platensis</tp:taxon-name></italic> inhabits the patches of semi-natural vegetation surrounding the crops. It has been proven that carabids move between cultivated and uncultivated patches (<xref ref-type="bibr" rid="B14">Marshall and Moonen 2002</xref>, <xref ref-type="bibr" rid="B13">Magura 2002</xref>).
                    </p><p>On the shores of La Plata river in Buenos Aires province we found two natural habitats. One habitat is close to the river and includes: a) cliffs, with small forest of <italic><tp:taxon-name>Celtis tala</tp:taxon-name></italic> and other arboreal species, b) riparian shallows extending between the cliffs and the river and constituting a low plain that gets flooded, similar to the marshes of the Paraná river delta. The soil is clay and salty, and the vegetation is characterized by halophytic steppe with dominance of low grasses such as <italic><tp:taxon-name>Distichlis spicata</tp:taxon-name></italic>. The second habitat, the Pampean plain, lies above the cliffs. This lowland has a temperate climate, with an even year-round precipitation regime, soil type is loam, and the plants that dominate the landscape are herbs that compose the extensive Pampean grassland, a steppe. The typical original plant community comprises species of the genera <italic><tp:taxon-name>Stipa</tp:taxon-name></italic> and <italic><tp:taxon-name>Piptochaetium</tp:taxon-name></italic>. This landscape is accompanied on different sites by low shrubs of several species of <italic><tp:taxon-name>Bacharis</tp:taxon-name></italic>.
                    </p><p>Predictive models of distribution show that the genus <italic><tp:taxon-name>Rhytidontahus</tp:taxon-name></italic> isrestricted to the coast and areas close to the La Plata river and the delta of the Paraná and Uruguay Rivers (<xref ref-type="fig" rid="F5">Fig. 20</xref>), occupying shore habitats and the Pampean grassland near the shore. This Pampean plain has been strongly modified, allowing for great agricultural development with establishment of annual crops and pastures, leaving hardly any native vegetation in the region. The Pampean grassland and forest close to the <!--PageBreak--><!--PageBreak-->La Plata river and to the high Paraná River differ in species and habitat conditions from the areas inhabited by nearly all sister groups of <italic><tp:taxon-name>Rhytidognathus</tp:taxon-name></italic>, the genera <italic><tp:taxon-name>Lissopterus</tp:taxon-name></italic> Waterhouse,<italic> Migadopidius</italic> Jeannel and <italic><tp:taxon-name>Pseudomigadops</tp:taxon-name></italic>. <italic><tp:taxon-name>Migadopidius</tp:taxon-name></italic> occupy temperate <italic><tp:taxon-name>Nothofagus</tp:taxon-name></italic> forests(<xref ref-type="fig" rid="F6">Fig. 24</xref>, <xref ref-type="table" rid="T1">Table 1</xref>). <italic><tp:taxon-name>Lissopterus</tp:taxon-name></italic> and <italic><tp:taxon-name>Pseudomigadops</tp:taxon-name></italic> (<xref ref-type="fig" rid="F6">Figs 22-23</xref>) occur in habitats closer to the shore, principally sub-Antarctic forest or moorlands (<xref ref-type="fig" rid="F6">Figs 22–23</xref>, <xref ref-type="table" rid="T1">Table 1</xref>). The unique genus of the sister group inhabiting grassland is <italic><tp:taxon-name>Pseudomigadops</tp:taxon-name></italic>, in some part of Malvinas Islands. As we can see, <italic><tp:taxon-name>Pseudomigadops</tp:taxon-name></italic> inhabits coastal forest and grassland, like <italic><tp:taxon-name>Rhytidognathus</tp:taxon-name></italic>, but species composition in their habitats is far from being the same, as the former is of sub-Antarctic origin and the other of Neotropical origin (<xref ref-type="bibr" rid="B16">Morrone 2004</xref>). Climatic conditions are not the same either, and if we look at the variables that explain the predictive models of distribution of these four <tp:taxon-name>Migadopini</tp:taxon-name> genera, the most important variable is temperature (<xref ref-type="table" rid="T1">Table 1</xref>)<!--PageBreak-->.
                    </p><sec sec-type="Biogeographic considerations"><title>Biogeographic considerations</title><p>Because of its particular distribution pattern and its phylogenetic relationships with other tribes, the <tp:taxon-name>Migadopini</tp:taxon-name> have been used to explain some very different biogeographic views, such as an austral origin and separation by vicariance (<xref ref-type="bibr" rid="B10">Jeannel 1938</xref>, <xref ref-type="bibr" rid="B6">Brundin 1966</xref>) or a Holarctic origin, separate dispersal to the southern continents, extinction in tropical and subtropical regions (<xref ref-type="bibr" rid="B8">Darlington 1965</xref>). Beyond the different proposals regarding the origin of the tribe, everybody considers that its current restricted distribution is relictual (<xref ref-type="bibr" rid="B10">Jeannel 1938</xref>, <xref ref-type="bibr" rid="B8">Darlington 1965</xref>). Upon the advent of the theory of plates as applied to the continental drift, it was put forward that many groups with distribution patterns similar to those of migadopines be considered of austral origin, whose fragmentation led to their present distribution. By applying a Dispersal and Vicariance analysis, <xref ref-type="bibr" rid="B20">Roig-Juñent (2004)</xref> put both hypotheses to test and his conclusions concur with Jeannel’s saying that the tribe has had an origin in the southern hemisphere and that its current distribution across the southern continents <!--PageBreak-->has been due to vicariant events. Notwithstanding, the analysis yielded no support for the existence of three separate phyletic lines (monophyletic groups): Australian, New Zealander and American, as Jeannel proposed (<xref ref-type="bibr" rid="B10">1938</xref>). This shows that some clades would have originated before the fragmentation of some parts of Gondwana.
                        </p><p>Regarding the present distribution of the <tp:taxon-name>Migadopini</tp:taxon-name> in South America, it is restricted to three disjunct areas. The first is in the Ecuadorian Andes, where the genus <italic><tp:taxon-name>Aquilex</tp:taxon-name></italic> occurs at about 4300 m elevation at Páramo (<xref ref-type="bibr" rid="B15">Moret 1989</xref>); the second is on the shores of the La Plata river where <italic><tp:taxon-name>Rhytidognathus</tp:taxon-name></italic> lives in Pampean grassland and riparian forest environments; and the third, which is the largest in surface area and coincides with the sub-Antarctic region in Chile and Argentina, includes all <italic><tp:taxon-name>Nothofagus</tp:taxon-name></italic> forests and sub-Antarctic regions up to Cape Horn. The latter is the area with highest number of <tp:taxon-name>Migadopini</tp:taxon-name> genera, and where most taxa show more phylogenetic affinity to other taxa from southern regions (New Zealand, Australia) than to those from the rest of the Neotropics. Although the present distribution of the <tp:taxon-name>Migadopini</tp:taxon-name> is largely restricted to the sub-Antarctic region in South America, it is likely that, at some point of the Cenozoic, the tribe may have had a broader distribution. The sub-Antarctic biota expanded to more northern areas and its later retraction left areas with relictual distributions. Such is the case of the Fray Jorge forests in Chile (<named-content xmlns:xlink="http://www.w3.org/1999/xlink" content-type="dwc:verbatimCoordinates" xlink:type="simple">30° 40´44” S, 71° 40´54” W</named-content>) or the <italic><tp:taxon-name>Araucaria</tp:taxon-name></italic> forests in the south of Brazil and north of Argentina (<named-content xmlns:xlink="http://www.w3.org/1999/xlink" content-type="dwc:verbatimCoordinates" xlink:type="simple">26° 27¨S, 53° 37´W</named-content>). This expansion might explain the presence of <italic><tp:taxon-name>Rhytidognathus</tp:taxon-name></italic> in the La Plata river because, being apterous and large-sized, this taxon has almost no capacity for dispersal. <xref ref-type="bibr" rid="B15">Moret (1989)</xref> considers the same situation for the genus <italic><tp:taxon-name>Aquilex</tp:taxon-name></italic>, which would have originated from its southern ancestors in the pulses of northward expansion of the sub-Antarctic biota during the Cenozoic.
                        </p><p>Considering the particular distribution of <italic><tp:taxon-name>Rhytidognathus</tp:taxon-name></italic>, the biogeographic analysis carried out by <xref ref-type="bibr" rid="B20">Roig-Juñent (2004)</xref> shows that this genus would have been split by a vicariant event from its sister group (<italic><tp:taxon-name>Lissopterus</tp:taxon-name></italic> + <italic><tp:taxon-name>Pseudomigadops</tp:taxon-name></italic> + <italic><tp:taxon-name>Migadopidius</tp:taxon-name></italic>) which now inhabits the Magellanic region or the northern <italic><tp:taxon-name>Nothofagus</tp:taxon-name></italic> forests. Although the distance to the Magellanic region exceeds 3000 km and is 1000 kmto the <italic><tp:taxon-name>Nothofagus</tp:taxon-name></italic> forest region, the possibility of a vicariant event is feasible because, as mentioned for the austral region of South America, its cold austral biota experienced expansions during the Cenozoic whereby the genus came to occupy areas more northern than the current ones (<xref ref-type="bibr" rid="B21">Romero 1986</xref>, Barrera and Palazzesi 2007). So the separation of <italic><tp:taxon-name>Rhytidognathus</tp:taxon-name></italic> may have been caused either by vicariance or by isolation upon the southward retraction of the austral biota. Numerous are the relictual taxa than can be found in the Pampean region and south of Brazil, such is the case among carabids of the tribe <tp:taxon-name>Broscini</tp:taxon-name>.
                        </p><p>In analyzing the environmental features of each genus, we find that there could also have been environmental features involved in the split. <xref ref-type="fig" rid="F6">Figures 21–24</xref> show the potential distribution range of <italic><tp:taxon-name>Rhytidognathus</tp:taxon-name></italic> and that of its sister genera. For these four genera, we find three clearly separate areas, one is austral sub-Antarctic, another one comprises the cold-temperate forests, and the third one encompasses the Pampean steppe and riparian forests along the La Plata river. The Pampean region is the exception with respect to the other habitats where migadopines occur in South America, and to the remaining circum-Antarctic regions, because most are from cold-temperate or cold environments, such as the<!--PageBreak--> species of <italic><tp:taxon-name>Loxomerus</tp:taxon-name></italic> Chaudoir (Johnson 2010). Although the Pampean grassland is a temperate area, it has warm summers and the vegetation is Neotropical in origin, not austral.
                        </p><p>In other cases, it has been put forward that there often is niche conservation, commonly observed in species of the same genus whose potential distributions show areas occupied by other species of the genus rather than by them. However, we see that a shift has occurred among these four genera regarding the environment occupied by some of them. We propose that the environment occupied by the ancestor of <italic><tp:taxon-name>Rhytidognathus</tp:taxon-name></italic> and the sister group could have been cold-temperate coastal or riparian habitats, either forest or grassland (present in <italic><tp:taxon-name>Rhytidognathus</tp:taxon-name></italic> and <italic><tp:taxon-name>Pseudomigadops</tp:taxon-name></italic>). An arid barrier formed during the Cenozoic between the Pampean and sub-Antarctic regions (<xref ref-type="bibr" rid="B5">Barreda and Palazzesi 2007</xref>), isolating <italic><tp:taxon-name>Rhytidognathus</tp:taxon-name></italic>, and the current species of this genuswould have had to become adapted to this more temperate climate.
                        </p><table-wrap position="float" orientation="portrait" id="T1"><label>Table 1.</label><caption><p>Habitat characterization and the major variables explaining the predictive model of distribution obtained by Maxent.</p></caption><table><tbody><tr><th rowspan="1" colspan="1"/><th rowspan="1" colspan="1"><bold>Habitat</bold>
                                        </th><th rowspan="1" colspan="1"><bold>variables</bold>
                                        </th></tr><tr><td rowspan="1" colspan="1"><italic><tp:taxon-name>Rhytidognathus</tp:taxon-name></italic>
                                        </td><td rowspan="1" colspan="1">Lowlands, 30-m altitude, in Pampean grasslands, and probably in riparian forests along the La Plata river and the Paraná river delta.</td><td rowspan="1" colspan="1">67.3%: Isothermality:17.0% :Precipitation Seasonality (Coefficient of Variation)10.1 Mean Temperature of Wettest Quarter</td></tr><tr><td rowspan="1" colspan="1"><italic><tp:taxon-name>Pseudomigadop</tp:taxon-name></italic>s
                                        </td><td rowspan="1" colspan="1">Lowlands, sea level to 10-meter altitude; in Malvinas grasslands (mainly of <italic><tp:taxon-name>Poa flabellata</tp:taxon-name></italic>) and Magellanic moorland (of <italic><tp:taxon-name>Empetrum rubrum</tp:taxon-name></italic>).In Navarino, southern Tierra del Fuego (near Beagle Channel), Isla de los Estados and Cape Horn <italic><tp:taxon-name>Nothofagus betuloides</tp:taxon-name></italic> forest on the coast and Magellanic moorland (<italic><tp:taxon-name>Empetrum rubrum</tp:taxon-name></italic>) (Niemela 1990)
                                        </td><td rowspan="1" colspan="1">46.9% Max Temperature of Warmest Month14.7 % Mean Temperature of Driest Quarter11.8 % Mean Annual Temperature </td></tr><tr><td rowspan="1" colspan="1"><italic><tp:taxon-name>Lissopterus</tp:taxon-name></italic>
                                        </td><td rowspan="1" colspan="1">Lowlands, sea level to 5-meter altitude; in Malvinas grasslands (mainly of <italic><tp:taxon-name>Poa flabellata</tp:taxon-name></italic>) and Magellanic moorland (of <italic><tp:taxon-name>Empetrum rubrum</tp:taxon-name></italic>).In Navarino, southern Tierra del Fuego (near Beagle Channel), Isla de los Estados and Cape Horn <italic><tp:taxon-name>Nothofagus betuloides</tp:taxon-name></italic> forest on the coast and Magellanic moorland (<italic><tp:taxon-name>Empetrum</tp:taxon-name></italic>) (Niemela 1990).Sub-Antarctic maritime areas including off-shore and more remote islands (Erwin 2011)
                                        </td><td rowspan="1" colspan="1">66.0% Max Temperature of Warmest Month11.9% Altitude6.1% Annual Temperature Range</td></tr><tr><td rowspan="1" colspan="1"><italic><tp:taxon-name>Migadopidius</tp:taxon-name></italic>
                                        </td><td rowspan="1" colspan="1"><italic><tp:taxon-name>Nothofagus</tp:taxon-name></italic> forest and <italic><tp:taxon-name>Araucaria</tp:taxon-name></italic> habitat; mixed forest (<italic><tp:taxon-name>Araucaria araucana</tp:taxon-name></italic>, <italic><tp:taxon-name>Nothofagus dombeyi</tp:taxon-name></italic>, <italic><tp:taxon-name>Nothofagus antarctica</tp:taxon-name></italic> and <italic><tp:taxon-name>Nothofagus pumilio</tp:taxon-name></italic>) (Dapoto et al.<italic> 2005)</italic>
                                        </td><td rowspan="1" colspan="1">63.0% Mean Temperature of Wettest Quarter29.0% Precipitation of Coldest Quarter</td></tr></tbody></table></table-wrap><fig id="F4" position="float" orientation="portrait"><label>Figures 10–18.</label><caption><p><italic><tp:taxon-name>Rhytidognathus ovalis</tp:taxon-name></italic>. <bold>10</bold> Median lobe and left paramere <bold>11</bold> Right paramere <bold>12</bold> Median lobe, right view <bold>13</bold> Female genital track, ventral view. <italic><tp:taxon-name>Rhytidognathus platensis</tp:taxon-name></italic>. <bold>14</bold> Median lobe, left view <bold>15</bold> Median lobe, right view <bold>16</bold> Apex of median lobe <bold>17</bold> parameres <bold>18</bold> female genital track, ventral view. Scale 1 mm.</p></caption><graphic xmlns:xlink="http://www.w3.org/1999/xlink" xlink:href="ZooKeys-247-045-g004.jpg" position="float" orientation="portrait" xlink:type="simple"/></fig><fig id="F5" position="float" orientation="portrait"><label>Figures 19–20.</label><caption><p>Habitat of <italic><tp:taxon-name>Rhytidognathus platenesis</tp:taxon-name></italic>. <bold>19</bold> Aerial view of the collecting area <bold>20</bold> Area where the study was developed, showing the crops.</p></caption><graphic xmlns:xlink="http://www.w3.org/1999/xlink" xlink:href="ZooKeys-247-045-g005.jpg" position="float" orientation="portrait" xlink:type="simple"/></fig><fig id="F6" position="float" orientation="portrait"><label>Figures 21–24.</label><caption><p>Potential distribution of: <bold>21</bold>, <italic><tp:taxon-name>Rhytidognathus</tp:taxon-name></italic> <bold>22</bold> <italic><tp:taxon-name>Pseudomigadops</tp:taxon-name></italic> <bold>23</bold> <italic><tp:taxon-name>Lissopterus</tp:taxon-name></italic> and <bold>24</bold> <italic><tp:taxon-name>Migadopidius</tp:taxon-name></italic>. Known localities are in white, probabilities of occurrence are indicated in different shades of grey.</p></caption><graphic xmlns:xlink="http://www.w3.org/1999/xlink" xlink:href="ZooKeys-247-045-g006.jpg" position="float" orientation="portrait" xlink:type="simple"/></fig></sec></tp:treatment-sec><tp:treatment-sec><!--Section generated to contain objects referenced in tp:taxon-treatment.--><fig id="F1" position="float" orientation="portrait"><label>Figure 1.</label><caption><p>Dorsal aspect of male <italic><tp:taxon-name>Rhytidognathus platensis</tp:taxon-name></italic> (Scale = 5 mm).</p></caption><graphic xmlns:xlink="http://www.w3.org/1999/xlink" xlink:href="ZooKeys-247-045-g001.jpg" position="float" orientation="portrait" xlink:type="simple"/></fig><fig id="F3" position="float" orientation="portrait"><label>Figures 8–9.</label><caption><p><italic><tp:taxon-name>Rhytidognathus platensis</tp:taxon-name></italic>: <bold>8</bold> Lateral view of head showing the eyes (Scale = 1 mm) <bold>9</bold> Lateral view of meso-metathorax and abdomen (Scale = 5 mm).</p></caption><graphic xmlns:xlink="http://www.w3.org/1999/xlink" xlink:href="ZooKeys-247-045-g003.jpg" position="float" orientation="portrait" xlink:type="simple"/></fig><fig id="F2" position="float" orientation="portrait"><label>Figures 2–7.</label><caption><p><italic><tp:taxon-name>Rhytidognathus ovalis</tp:taxon-name></italic>: <bold>2</bold> Head and pronotum, dorsal view (Scale = 1 mm) <bold>3</bold> Lateral view of prosternal apophysis (Scale = 1 mm) <bold>4</bold> Dorsal view of elytra <bold>5</bold> Head and pronotum, dorsal view (Scale = 1 mm) <bold>6</bold> Lateral view of prosternal apophysis (Scale = 1 mm) <bold>7</bold> Dorsal view of elytra.</p></caption><graphic xmlns:xlink="http://www.w3.org/1999/xlink" xlink:href="ZooKeys-247-045-g002.jpg" position="float" orientation="portrait" xlink:type="simple"/></fig></tp:treatment-sec><ref-list><ref id="B24"><mixed-citation xmlns:xlink="http://www.w3.org/1999/xlink" xlink:type="simple"><person-group><name name-style="western"><surname>Tremoleras</surname><given-names>J</given-names></name></person-group> (<year>1931</year>) <article-title>Notas sobre Carábidos Platenses.</article-title><source>Revista de la Sociedad Entomológica Argentina</source><volume>3</volume>(<issue>15</issue>): <fpage>239</fpage>–<lpage>242</lpage>.</mixed-citation></ref><ref id="B20"><mixed-citation xmlns:xlink="http://www.w3.org/1999/xlink" xlink:type="simple"><person-group><name name-style="western"><surname>Roig-Juñent</surname><given-names>S</given-names></name></person-group> (<year>2004</year>) <article-title>Los Migadopini (Coleoptera: Carabidae) de América del Sur: Descripción de las estructuras genitales Masculinas y femeninas y consideraciones filogenéticas y biogeográfícas.</article-title><source>Acta Entomológica Chilena</source><volume>28</volume>(<issue>2</issue>): <fpage>7</fpage>–<lpage>29</lpage>.</mixed-citation></ref><ref id="B14"><mixed-citation xmlns:xlink="http://www.w3.org/1999/xlink" xlink:type="simple"><person-group><name name-style="western"><surname>Marshall</surname><given-names>EJP</given-names></name><name name-style="western"><surname>Moonen</surname><given-names>AC</given-names></name></person-group> (<year>2002</year>)<article-title> Field margins in northern Europe: their functions and interactions with agriculture.</article-title><source>Ecosystems and Environments </source><volume>89</volume>: <fpage>5</fpage>-<lpage>21</lpage>. doi: <ext-link ext-link-type="uri" xlink:href="http://dx.doi.org/10.1016/S0167-8809(01)00315-2" xlink:type="simple">10.1016/S0167-8809(01)00315-2</ext-link></mixed-citation></ref><ref id="B13"><mixed-citation xmlns:xlink="http://www.w3.org/1999/xlink" xlink:type="simple"><person-group><name name-style="western"><surname>Magura</surname><given-names>T</given-names></name></person-group> (<year>2002</year>)<article-title> Carabids and forest edge: spatial pattern and edge effect.</article-title><source>Forest Ecology and management </source><volume>157</volume>: <fpage>23</fpage>-<lpage>37</lpage>. doi: <ext-link ext-link-type="uri" xlink:href="http://dx.doi.org/10.1016/S0378-1127(00)00654-X" xlink:type="simple">10.1016/S0378-1127(00)00654-X</ext-link></mixed-citation></ref><ref id="B16"><mixed-citation xmlns:xlink="http://www.w3.org/1999/xlink" xlink:type="simple"><person-group><name name-style="western"><surname>Morrone</surname><given-names>JJ</given-names></name></person-group> (<year>2004</year>)<article-title> Panbiogeografía, components bióticos y zonas de transición.</article-title><source>Revista Brasileira de Entomologia </source><volume>48</volume> (<issue>2</issue>): <fpage>149</fpage>-<lpage>162</lpage>. doi: <ext-link ext-link-type="uri" xlink:href="http://dx.doi.org/10.1590/S0085-56262004000200001" xlink:type="simple">10.1590/S0085-56262004000200001</ext-link></mixed-citation></ref><ref id="B10"><mixed-citation xmlns:xlink="http://www.w3.org/1999/xlink" xlink:type="simple"><person-group><name name-style="western"><surname>Jeannel</surname><given-names>R</given-names></name></person-group> (<year>1938</year>)<article-title> Les Migadopides (Coleoptera, Adephaga), une lignee subantarctique.</article-title><source>Revue Française d´ Entomologie </source><volume>5</volume> (<issue>1</issue>): <fpage>1</fpage>-<lpage>55</lpage>.</mixed-citation></ref><ref id="B6"><mixed-citation xmlns:xlink="http://www.w3.org/1999/xlink" xlink:type="simple"><person-group><name name-style="western"><surname>Brundin</surname><given-names>L</given-names></name></person-group> (<year>1966</year>)<article-title> Transantarctic relationships and their significance, as evidenced by chironomid midges, with a monograph of the subfamilies Podonominae and Aphroteniinae and the austral Heptagyiae. Kungla Svenska Vetenskapsakad.</article-title><source>Handlingar </source><volume>11</volume> (<issue>1</issue>): <fpage>1</fpage>-<lpage>471</lpage>.</mixed-citation></ref><ref id="B8"><mixed-citation xmlns:xlink="http://www.w3.org/1999/xlink" xlink:type="simple"><person-group><name name-style="western"><surname>Darlington</surname><given-names>PJ</given-names></name></person-group> (<year>1965</year>)<source> Biogeography of the southern end of the world.</source><publisher-name>Distribution and history of the far southern life and land with assessment of continental drift. Cambridge, Massachuset</publisher-name>, <publisher-loc>Harvard University press</publisher-loc>, <lpage>236</lpage> pp.</mixed-citation></ref><ref id="B15"><mixed-citation xmlns:xlink="http://www.w3.org/1999/xlink" xlink:type="simple"><person-group><name name-style="western"><surname>Moret</surname><given-names>P</given-names></name></person-group> (<year>1989</year>)<article-title/><source>) </source><volume>6</volume> (<issue>3</issue>): <fpage>245</fpage>-<lpage>257</lpage>.</mixed-citation></ref><ref id="B21"><mixed-citation xmlns:xlink="http://www.w3.org/1999/xlink" xlink:type="simple"><person-group><name name-style="western"><surname>Romero</surname><given-names>EJ</given-names></name></person-group> (<year>1986</year>)<article-title> Paleogene Phytogeography and climatology of South America.</article-title><source>Annual of the Missouri Botanical Garden</source><volume>73</volume>: <fpage>449</fpage>-<lpage>461</lpage>. doi: <ext-link ext-link-type="uri" xlink:href="http://dx.doi.org/10.2307/2399123" xlink:type="simple">10.2307/2399123</ext-link></mixed-citation></ref><ref id="B5"><mixed-citation xmlns:xlink="http://www.w3.org/1999/xlink" xlink:type="simple"><person-group><name name-style="western"><surname>Barreda</surname><given-names>V</given-names></name><name name-style="western"><surname>Palazzesi</surname><given-names>L</given-names></name></person-group> (<year>2007</year>)<article-title> Patagonian vegetation turnovers during the Paleogene-Early Neogene: origin of Arid-Adapted Floras.</article-title><source>The botanical review</source><volume>73</volume> (<issue>1</issue>): <fpage>31</fpage>-<lpage>50</lpage>. doi: <ext-link ext-link-type="uri" xlink:href="http://dx.doi.org/10.1663/0006-8101(2007)73[31:PVTDTP]2.0.CO;2" xlink:type="simple">10.1663/0006-8101(2007)73[31:PVTDTP]2.0.CO;2</ext-link></mixed-citation></ref></ref-list></tp:taxon-treatment>
